# Supplementary material for: Cervical Microbiome and Cytokine Profile at Various Stages of Cervical Cancer: A Pilot Study
Source: PLoS One. 2016 Apr 26;11(4):e0153274. doi: 10.1371/journal.pone.0153274 (PMC4846060; doi:10.1371/journal.pone.0153274)
Supplement: S1 Table — (XLSX) [file pone.0153274.s002.xlsx]

## Sheet: silvaGG_otu_table_forR
Supplementary Table S1
Proportions of each OTU present in samples
SampleID	Other	Candidatus Koribacter versatilis	Arcanobacterium spp.	Mobiluncus mulieris	Brevibacterium sanguinis	g__Corynebacterium	otu_418	g__Janibacter	g__Arthrobacter	g__Micrococcus	otu_544	g__Isoptericola	Alloscardovia omnicolens	Gardnerella vaginalis	otu_915	g__Atopobium	Atopobium rimae	Atopobium vaginae	Rubrobacter xylanophilus	otu_991	Parabacteroides distasonis	g__Porphyromonas	g__Prevotella	Prevotella oulorum	g__Capnocytophaga	g__Flavobacterium	Other	g__Staphylococcus	Staphylococcus epidermidis	Staphylococcus equorum	g__Gemella	g__Aerococcus	g__Granulicatella	g__Enterococcus	Enterococcus durans	Enterococcus lactis	g__Lactobacillus	Lactobacillus crispatus	Lactobacillus iners	Lactobacillus jensenii	Lactobacillus vaginalis	g__Streptococcus	Streptococcus agalactiae	Streptococcus anginosus	Streptococcus constellatus	Streptococcus luteciae	Streptococcus suis	otu_1995	g__Clostridium
HPVneg.1	0.0327869	0	0	0	0.0010929	0	0	0.0218579	0	0	0	0	0	0	0	0	0	0	0.00218579	0	0	0	0	0	0	0	0	0	0.0010929	0	0	0	0	0	0	0	0.00437158	0.613115	0	0.0404372	0.0010929	0	0	0	0	0	0	0	0.154098
HPVneg.2	0.0184426	0	0	0	0	0	0	0.00102459	0	0	0	0	0	0	0	0	0	0	0	0	0	0	0	0	0	0	0	0	0	0	0	0	0	0	0	0	0.00102459	0.845287	0.0327869	0.0235656	0.00409836	0.00102459	0	0	0	0	0	0	0.0276639
HPVneg.4	0	0	0	0	0	0	0	0	0	0	0	0	0	0	0	0	0	0	0	0	0	0	0	0	0	0	0	0	0	0	0	0	0	0	0	0	0	0.00471143	0.886926	0	0	0	0	0	0	0	0	0	0
HPVneg.6	0.00861141	0	0	0	0	0	0	0	0	0	0	0	0	0.848224	0	0	0	0	0	0	0	0	0	0	0	0	0	0	0	0	0	0	0	0	0	0	0.0979548	0.0107643	0.0182992	0	0	0	0	0	0	0	0	0	0
HPVneg.7	0.00818833	0	0	0	0	0	0	0	0	0	0	0	0	0	0	0	0	0	0	0	0	0	0	0	0	0	0	0	0	0	0	0	0	0	0	0	0.00204708	0.927329	0.0460594	0.0163767	0	0	0	0	0	0	0	0	0
HPVneg.8	0.00610376	0	0	0	0.00915565	0	0	0.00305188	0	0.00508647	0	0	0	0.00610376	0	0	0	0	0	0	0	0	0	0	0	0	0	0	0	0	0	0	0	0	0	0	0	0.00203459	0.00101729	0	0	0	0.967447	0	0	0	0	0	0
HPVneg.9	0.0091001	0	0	0	0	0	0	0	0	0	0	0	0	0	0	0	0	0	0	0	0	0	0	0	0	0	0	0	0	0	0	0	0	0	0	0	0.00202224	0.91911	0.00303337	0.0667341	0	0	0	0	0	0	0	0	0
HPVpos.1	0	0	0	0	0	0	0	0	0	0	0	0	0	0	0	0	0	0	0	0	0	0	0	0	0	0	0	0	0	0	0	0	0	0	0	0	0	0	0.998994	0	0	0	0	0	0	0	0	0	0
HPVpos.2	0	0	0	0	0	0	0	0	0	0	0	0	0	0	0	0	0	0	0	0	0	0	0	0	0	0	0	0	0	0	0	0	0	0	0	0	0	0	1	0	0	0	0	0	0	0	0	0	0
HPVpos.3	0.00111857	0	0	0	0	0	0	0	0	0	0	0	0	0.345638	0	0	0	0	0	0	0	0	0	0	0	0	0	0	0	0	0.00111857	0.0257271	0	0	0	0	0.00894855	0.0178971	0.563758	0.0178971	0.00111857	0	0	0	0	0	0	0	0
HPVpos.4	0.00772627	0.00110375	0	0	0	0	0	0.00110375	0	0	0	0	0	0.00772627	0	0	0	0	0	0	0	0	0	0	0	0	0	0	0	0	0	0	0	0	0	0	0.0154525	0.0209713	0.310155	0.00441501	0	0	0	0	0	0	0	0	0
HPVpos.5	0.00494438	0	0	0	0	0	0	0	0	0	0	0	0.00370828	0	0	0	0	0	0	0	0	0	0	0	0	0	0	0	0	0	0	0	0	0.00123609	0	0	0	0	0	0.00988875	0	0.0111248	0	0.00494438	0	0.00123609	0	0	0
HPVpos.6	0.00666667	0	0	0	0	0	0	0	0	0	0	0	0	0	0	0	0	0	0	0	0	0	0	0	0	0	0	0	0	0	0	0	0	0	0	0	0	0.424444	0	0.184444	0	0	0	0	0	0	0	0	0
HPVpos.7	0	0	0	0	0	0	0	0	0	0	0	0	0	0	0	0	0	0	0	0	0	0	0	0	0	0	0	0	0	0	0	0	0	0	0	0	0	0.00207254	0.82487	0.00310881	0	0	0	0	0	0	0	0	0
HPVpos.8	0.0583245	0.00318134	0	0	0	0.00106045	0	0.00212089	0	0.00106045	0.00742312	0.00424178	0	0.108165	0	0	0.00318134	0	0	0	0	0	0	0	0	0	0	0.00106045	0.00106045	0	0	0	0	0	0	0	0.00106045	0.638388	0.00106045	0.0392365	0	0	0	0	0	0	0	0	0
HPVpos.9	0.0222458	0	0	0	0	0.00211864	0.00211864	0.0264831	0	0	0	0	0	0.00635593	0	0	0	0	0.0137712	0	0	0	0	0	0	0	0	0.00635593	0.00211864	0	0	0	0	0	0	0	0.0137712	0.465042	0	0.197034	0.00105932	0	0.199153	0	0	0	0	0	0
HPVpos.10	0.00824742	0	0	0	0	0	0	0	0	0	0	0	0	0.496907	0	0.00412371	0	0	0	0	0	0	0	0	0	0	0	0	0	0	0	0	0	0	0	0	0	0.00206186	0.00206186	0	0	0	0.00206186	0	0	0	0	0	0
SIL.7	0.0168539	0	0	0.0011236	0	0	0	0	0	0	0	0	0	0.00561798	0.0123596	0	0	0.0404494	0	0.0146067	0	0	0.011236	0.00224719	0.011236	0	0	0	0	0	0.011236	0	0	0	0	0	0	0.00674157	0.00224719	0	0	0	0	0.00337079	0	0	0	0.0134831	0.00337079
SIL.8	0.0176018	0	0	0	0	0	0	0	0.00550055	0	0	0	0	0.107811	0.0110011	0	0	0.0594059	0	0.00110011	0	0	0.00550055	0	0.00330033	0	0	0	0	0	0.0121012	0.00220022	0	0	0	0	0	0.0209021	0.00330033	0.00110011	0	0	0	0	0.00110011	0	0	0.00550055	0.00440044
SIL.9	0.0747331	0	0	0	0	0	0	0	0	0	0	0	0	0.142349	0	0	0	0.00711744	0	0	0	0	0	0	0.00355872	0	0	0	0	0	0	0	0	0	0	0	0	0	0.227758	0	0	0	0	0	0.00355872	0	0	0	0
SIL.10	0.0011655	0	0	0.002331	0	0	0	0	0	0	0	0	0	0.194639	0	0	0	0.004662	0	0	0	0	0	0	0	0	0	0	0	0	0	0	0	0	0	0	0	0	0.013986	0	0	0	0	0	0	0	0	0	0
CC.1	0.0228495	0	0.00134409	0	0	0	0.00268817	0.00672043	0	0	0	0	0	0.0120968	0	0	0	0	0	0	0	0.00672043	0.00537634	0	0	0.00134409	0	0.00537634	0	0.00134409	0	0	0	0.00403226	0.00134409	0	0	0	0.00268817	0	0	0	0.0698925	0	0	0	0	0.0094086	0
CC.2	0.0407288	0	0	0	0	0	0.00214362	0.00428725	0	0	0	0	0	0.00535906	0	0	0	0	0	0	0	0	0.00643087	0	0	0	0.00107181	0.00535906	0	0	0	0.00107181	0.00107181	0.571275	0.143623	0.0117899	0	0	0	0	0	0	0.0139335	0	0	0	0	0	0
CC.3	0.00203666	0	0	0	0	0	0	0	0	0	0	0	0	0	0	0	0	0	0	0	0	0	0	0	0	0	0	0	0	0	0	0	0	0	0	0	0	0	0	0	0	0	0	0	0	0	0	0	0
CC.4	0.00448934	0	0	0	0	0	0	0	0	0.00112233	0	0	0	0.03367	0.00897868	0	0	0.037037	0	0	0	0.00224467	0.00112233	0	0	0	0	0	0	0	0.0662177	0	0	0	0	0	0	0	0	0	0	0	0	0.00448934	0	0	0	0.00785634	0
CC.5	0	0	0	0	0	0	0	0	0	0	0	0	0	0.234214	0.00459242	0	0	0.00803674	0	0	0	0	0	0	0	0	0	0	0	0	0	0	0	0	0	0	0	0	0.00114811	0	0	0	0.00114811	0	0	0	0	0.0298507	0
CC.6	0.0462777	0	0	0	0	0	0.056338	0.32998	0	0	0	0	0	0	0	0	0	0	0.0663984	0	0.0120724	0.00201207	0	0	0	0	0.00804829	0	0	0	0	0	0	0	0	0	0	0	0	0	0	0	0.00201207	0	0	0	0.00402414	0	0
CC.7	0.00940439	0	0	0	0	0	0.00104493	0.0376176	0	0	0	0	0	0	0	0	0	0	0.00208986	0	0	0	0	0	0	0.00208986	0	0.0292581	0	0.00208986	0	0.092999	0	0	0	0	0.00417973	0	0	0	0	0	0.810867	0	0	0	0	0	0
CC.8	0.00897436	0	0	0	0	0	0	0	0	0	0	0	0	0	0	0	0	0	0	0	0	0	0.0230769	0	0	0	0	0	0	0	0	0	0.00512821	0	0	0	0	0	0	0	0	0	0	0	0	0	0	0	0
[truncated: 92 more columns]
